# Supplementary material for: Evolution of TPS20-related terpene synthases influences chemical diversity in the glandular trichomes of the wild tomato relative Solanum habrochaites
Source: Plant J. 2012 Jun 22;71(6):921–35. doi: 10.1111/j.1365-313X.2012.05040.x (PMC3466413; doi:10.1111/j.1365-313X.2012.05040.x)
Supplement: Supplementary file 8 [file tpj0071-0921-SD8.xls]

## Sheet: Supplementary Table 1
Supplementary Table 1
Accession	Country	Department or Province	Collection site	Latitude (°)1	Longitude (°)1	Terpene Group	Enzymes from TPS-e/f subfamily predicted from chemical profile	Annual mean temperature (°C)2	Annual precipitation (mm)2	Elevation (m.s.l.)2
LA1391	Peru	Cajamarca	Bagua to Olmos	NA3	NA	I	ShPHS1	NA	NA	NA
LA1731	Peru	Huancavelica	Rio San Juan	NA	NA	I	ShZIS	NA	NA	NA
LA2552	Peru	Cajamarca	Las Flores	NA	NA	I	ShLMS, ShSBS	NA	NA	NA
LA1033	Peru	Lambayeque	Chiclayo	-5.29167	-79.9583	I	ShLMS	24.5333	234	216
LA1393	Peru	Ancash	Huaraz, Caraz	-9.04167	-77.7917	I	ShSBS	14.3667	358	2681
LA1362	Peru	Ancash	Chacchan	-9.29167	-77.9583	I	ShSBS	11.3917	401	3163
LA1361	Peru	Ancash	Pariacoto	-9.54167	-77.875	I	ShSBS	16.625	132	1707
LA1392	Peru	Ancash	Huaraz, Casma Road	-9.54167	-77.7083	I	ShSBS	7.9625	614	3758
LA1775	Peru	Ancash	Rio Casma	-9.54167	-77.875	I	ShSBS	16.625	132	1707
LA1777	Peru	Ancash	Rio Casma	-9.54167	-77.625	I	ShSBS	5.17083	622	4167
LA1779	Peru	Ancash	Rio Casma	-9.54167	-77.625	I	ShSBS	5.17083	622	4167
LA2574	Peru	Ancash	Cullaspungro	-9.54167	-77.7917	I	ShSBS	14.4333	345	2680
LA2975	Peru	Ancash	Coltao	-9.54167	-77.7083	I	ShSBS, ShPHS1	7.9625	614	3758
LA2976	Peru	Ancash	Huangra	-9.54167	-77.7083	I	ShLMS, ShSBS	7.9625	614	3785
LA1557	Peru	Lima	Huaral to Cerro de Pasco	-11.2083	-76.625	I	ShSBS	6.2625	653	3786
LA1721	Peru	Huancavelica	Ticrapo Viejo	-13.375	-75.4583	I	-	12.9375	284	2679
LA1918	Peru	Ayacucho	Llauta	-14.2917	-74.9583	I	-	12.9417	252	3196
LA1928	Peru	Ayacucho	Ocana	-14.375	-74.7917	I	-	10.475	403	3193
LA1927	Peru	Ayacucho	Ocobamba	-14.4583	-74.7917	I	-	11.2292	351	3022
LA1255	Ecuador	Loja	Loja	NA	NA	II	ShZIS	NA	NA	NA
LA2104	Ecuador	Loja	Pena Negra	NA	NA	II	ShPHS1, ShZIS	NA	NA	NA
LA2144	Ecuador	Chimborazo	Chanchan	NA	NA	II	ShZIS	NA	NA	NA
LA1266	Ecuador	Chimborazo	Pallatanga	-1.95833	-78.4583	II	ShZIS	7.52083	858	3729
LA1223	Ecuador	Chimborazo	Alausi	-2.20833	-78.7917	II	ShZIS	10.9875	645	2629
LA0407	Ecuador	Guayas	Mirador, Guayaquil	-2.95833	-79.7917	II	ShZIS	25.3042	777	10
LA2119	Ecuador	Loja	Saraguro	-3.625	-79.2083	II	ShZIS	13.4	732	2639
LA2861	Ecuador	Loja	Las Juntas	-3.79167	-79.2917	II	ShZIS	13.0625	889	2746
LA2128	Ecuador	Zamora-Chinchipe	Zumbi	-3.875	-78.7917	II	ShZIS	21.6208	2188	1119
LA2105	Ecuador	Loja	Jardin Botanico, Loja	-4.04167	-79.2083	II	ShZIS	15.1042	1069	2396
LA1253	Ecuador	Loja	Pueblo Nuevo, Landangue	-4.125	-79.2083	II	ShZIS	15.1875	1106	2413
LA2106	Ecuador	Loja	Yambra	-4.20833	-79.2083	II	ShZIS	17.8667	1028	1988
LA3863	Ecuador	Loja	Sozoranga	-4.29167	-79.7917	II	ShZIS	20.6167	1100	1486
LA2109	Ecuador	Loja	Yangana #1	-4.375	-79.2083	II	ShZIS	17.7667	1161	2023
LA2110	Ecuador	Loja	Yangana #2	-4.375	-79.2083	II	ShLMS, ShZIS	17.7667	1161	2023
LA3864	Ecuador	Loja	Yangana	-4.375	-79.2083	II	ShZIS	17.7667	1161	2023
LA2650	Peru	Piura	Ayabaca	-4.625	-79.9583	II	ShZIS	22.8875	579	824
LA2175	Peru	Cajamarca	Timbaruca	-5.125	-79.0417	II	ShZIS	21.1625	1110	1410
LA2196	Peru	Amazonas	Caclic	-6.20833	-77.875	II	ShZIS	16.3917	817	2198
LA2156	Peru	Cajamarca	Ingenio Montan	-6.54167	-78.7917	II	ShZIS	15.0458	1002	2391
LA0386	Peru	Cajamarca	Cajamarca	-7.125	-78.4583	II	ShZIS	12.1917	903	2928
LA2167	Peru	Cajamarca	Cementerio Cajamarca	-7.20833	-78.5417	II	ShZIS	10.5167	948	3244
LA4137	Peru	Cajamarca	Barrio Delta, Cajamarca	-7.20833	-78.375	II	ShLMS, ShZIS	12.5583	837	2863
LA3854	Peru	La Libertad	Llaguén	-7.70833	-78.7083	II	ShZIS	12.7667	467	2657
LA2329	Peru	La Libertad	Aricapampa	-7.79167	-77.7083	II	ShZIS	14.5708	806	2583
LA0094	Peru	Lima	Canta,Yangas	-11.5417	-76.7083	II	ShZIS	11.8958	267	2602
LA0361	Peru	Lima	Canta	-11.5417	-76.7083	II	ShZIS	11.8958	267	2602
LA1298	Peru	Lima	Yaso	-11.5417	-76.7083	II	ShZIS	11.8958	267	2602
LA1559	Peru	Lima	Desvio Huamantanga	-11.5417	-76.7083	II	ShZIS	11.8958	267	2602
LA1648	Peru	Lima	Above Yaso	-11.5417	-76.7083	II	ShZIS	11.8958	267	2602
LA1295	Peru	Lima	Surco	-11.875	-76.4583	II	ShZIS	11.1583	284	2765
LA1560	Peru	Lima	Matucana	-11.875	-76.4583	II	ShZIS	11.1583	284	2765
LA1753	Peru	Lima	Surco	-11.875	-76.4583	II	ShZIS	11.1583	284	2765
LA1691	Peru	Lima	Yauyos	-12.4583	-75.9583	II	ShZIS	4.04167	787	4215
LA2722	Peru	Lima	Puente Auco	-12.625	-75.9583	II	ShZIS	12.7792	313	2582
LA1681	Peru	Lima	Mushka	-12.7917	-75.875	II	ShZIS	15.4375	203	1962
LA1695	Peru	Lima	Cacachuhuasiin, Cacra	-12.7917	-75.7917	II	ShZIS	8.08333	564	3525
LA1696	Peru	Lima	Huanchuy to Cacra	-12.7917	-75.7917	II	ShZIS	8.08333	564	3525
LA2869	Ecuador	Loja	Matola-La Toma	NA	NA	III	-	NA	NA	NA
LA1624	Ecuador	Manabi	Jipijapa	-1.29167	-80.5417	III	-	23.4583	645	358
LA1625	Ecuador	Manabi	South of Jipijapa	-1.29167	-80.5417	III	-	23.4583	645	493
LA1265	Ecuador	Chimborazo	Rio Chimbo	-2.04167	-78.9583	III	ShZIS	16.675	1038	1878
LA2101	Ecuador	Loja	Cariamanga	-4.29167	-79.5417	III	-	19.575	1071	1712
LA2860	Ecuador	Loja	Cariamanga	-4.29167	-79.5417	III	-	19.575	1071	1712
LA2314	Peru	Amazonas	San Francisco	-6.45833	-77.875	III	-	15.0333	884	2451
LA1352	Peru	Cajamarca	Rupe	-7.29167	-78.7917	III	-	15.0667	583	2208
LA1347	Peru	La Libertad	Empalme Otusco	-7.79167	-78.5417	III	ShZIS	12.5958	494	2718
LA2204	Peru	Amazonas	Balsapata	-5.79167	-77.875	IV	-	17.2625	1011	2087
LA2155	Peru	Cajamarca	Maydasbamba	-6.625	-78.5417	IV	ShZIS	10.8042	1092	3231
LA1978	Peru	Ancash	Colca	-10.125	-77.4583	IV	-	12.5375	361	2853
LA3794	Peru	Ancash	Alta Fortaleza	-10.125	-77.375	IV	-	7.35	538	3729
LA3796	Peru	Ancash	"Anca", Marca	-10.125	-77.4583	IV	-	12.5375	361	2853
LA2107	Ecuador	Loja	Los Lirios	NA	NA	V	ShPIS, ShPHS1, ShZIS	NA	NA	NA
LA2100	Ecuador	Loja	Sozorango	-4.29167	-79.7917	V	ShPHS1	20.6167	1100	1486
LA2864	Ecuador	Loja	Sozorango	-4.29167	-79.7917	V	ShPHS1, ShLMS	20.6167	1100	1486
LA2098	Ecuador	Loja	Sabianga	-4.375	-79.7917	V	ShPHS1	22.2375	986	1103
LA2099	Ecuador	Loja	Sabiango to Zozoranga	-4.375	-79.7917	V	ShPHS1, ShLMS	22.2375	986	1103
LA1718	Peru	Piura	Huancabamba	-5.20833	-79.4583	V	ShPHS1	16.5208	893	2368
LA2812	Peru	Lambayeque	Lambayeque	-6.70833	-79.9583	V	ShLMS	22.2625	22	22
LA2409	Peru	Lima	Miraflores	-12.2917	-75.7917	V	ShPHS1	5.875	759	3972
1	Data obtained from TGRC
2	Data obtained from WorldClim version 1.3, 5 min resolution map (Hijmans et al. 2005) for DIVA-GIS
3	Data not available

## Sheet: Supplementary Table 2
Supplementary Table 2
Accession	Terpene Group	T8.95min1	endo-a-bergamotene	santalene	(+)-a-santalene	b-phellandrene/limonene2	a-phellandrene	a-pinene	carene-d-2	b-pinene	a-terpinene	d-elemene	g-elemene	a-copaene	b-sesquiphellandrene	R-curcumene	7-epizingiberene	T8.57min3	farnesene-Z-b	b-elemene	b-caryophyllene	a-humulene
LA19284	I	nd5	nd	nd	nd	nd	nd	nd	nd	nd	nd	9.67 (0.84)	89.83 (0.81)	nd	nd	nd	nd	nd	nd	0.50 (0.19)	nd	nd
LA1927	I	nd	nd	nd	nd	nd	nd	nd	nd	nd	nd	6.39 (0.15)	93.61 (0.29)	nd	nd	nd	nd	nd	nd	nd	nd	nd
LA1361	I	nd	0.94 (0.18)	14.65 (0.17)	2.43 (0.14)	1.09 (0.12)	nd	nd	nd	nd	nd	4.10 (0.22)	39.94 (0.21)	2.71 (0.29)	nd	nd	nd	nd	3.04 (0.13)	6.25 (0.19)	11.34 (0.35)	13.50 (0.42)
LA1731	I	nd	nd	nd	nd	nd	nd	nd	nd	nd	nd	6.85 (0.68)	78.99 (0.44)	nd	nd	nd	14.17 (0.14)	nd	nd	nd	nd	nd
LA1721	I	nd	nd	nd	nd	nd	nd	nd	nd	nd	nd	nd	100.00 (0.16)	nd	nd	nd	nd	nd	nd	nd	nd	nd
LA1918	I	nd	nd	nd	nd	nd	nd	nd	nd	nd	nd	7.66 (0.72)	92.34 (0.43)	nd	nd	nd	nd	nd	nd	nd	nd	nd
LA1391	I	nd	nd	nd	nd	37.60 (0.71)	1.35 (0.39)	14.21 (0.25)	4.44 (0.16)	nd	nd	2.54 (0.72)	37.23 (0.67)	nd	nd	nd	nd	nd	0.46 (0.26)	nd	2.17 (0.12)	nd
LA1033	I	nd	nd	nd	nd	80.63 (0.49)	nd	nd	nd	nd	nd	nd	19.37 (0.23)	nd	nd	nd	nd	nd	nd	nd	nd	nd
LA1775	I	nd	0.55 (0.14)	15.79 (0.22)	2.01 (0.12)	1.65 (0.56)	nd	nd	nd	nd	nd	5.94 (0.27)	59.93 (0.13)	nd	nd	nd	0.89 (0.32)	nd	1.38 (0.13)	3.94 (0.31)	4.41 (0.99)	3.52 (0.12)
LA1557	I	nd	0.17 (0.54)	10.82 (0.11)	0.75 (0.12)	0.84 (0.27)	nd	nd	nd	nd	nd	5.73 (0.25)	59.93 (0.49)	nd	nd	nd	nd	nd	0.74 (0.12)	2.57 (0.44)	8.86 (0.16)	9.59 (0.97)
LA1777	I	nd	nd	16.70 (0.69)	nd	1.37 (0.68)	nd	nd	nd	nd	nd	5.39 (0.17)	63.89 (0.87)	0.13 (0.12)	nd	nd	nd	0.02 (0.00)	1.02 (0.32)	2.06 (0.12)	4.39 (0.12)	5.06 (0.14)
LA1393	I	nd	nd	3.38 (0.53)	4.03 (0.63)	0.63 (0.18)	nd	nd	nd	nd	nd	6.08 (0.12)	80.04 (0.16)	nd	nd	nd	nd	nd	2.38 (0.97)	3.45 (0.36)	nd	nd
LA2574	I	nd	0.24 (0.39)	14.50 (0.15)	0.72 (0.58)	nd	nd	nd	nd	nd	nd	5.24 (0.48)	66.13 (0.63)	0.32 (0.52)	nd	0.26 (0.42)	3.48 (0.57)	0.03 (0.00)	0.91 (0.64)	2.39 (0.27)	2.90 (0.47)	2.89 (0.47)
LA1362	I	nd	nd	11.18 (0.13)	2.20 (0.18)	nd	nd	nd	nd	nd	nd	9.05 (0.97)	75.65 (0.12)	nd	nd	nd	nd	nd	nd	1.92 (0.14)	nd	nd
LA1779	I	nd	2.46 (0.36)	15.69 (0.24)	5.16 (0.72)	3.01 (0.43)	nd	nd	nd	nd	nd	6.90 (0.83)	58.99 (0.72)	1.20 (0.26)	0.42 (0.91)	nd	nd	nd	4.62 (0.66)	0.64 (0.14)	0.26 (0.57)	0.64 (0.14)
LA2552	I	nd	9.16 (0.12)	0.91 (0.30)	23.86 (0.34)	26.63 (0.20)	nd	nd	nd	nd	nd	0.77 (0.13)	26.05 (0.18)	nd	0.41 (0.13)	nd	nd	nd	11.86 (0.18)	0.35 (0.11)	nd	nd
LA1392	I	nd	8.94 (0.79)	nd	14.57 (0.15)	20.30 (0.44)	0.40 (0.16)	1.02 (0.40)	0.81 (0.32)	nd	nd	2.94 (0.64)	40.39 (0.58)	nd	nd	nd	nd	nd	9.19 (0.14)	1.43 (0.38)	nd	nd
LA2976	I	nd	7.26 (0.12)	nd	9.95 (0.16)	12.75 (0.29)	nd	nd	nd	nd	0.04 (0.12)	29.10 (0.63)	29.31 (0.52)	0.04 (0.13)	0.56 (0.18)	0.04 (0.00)	0.03 (0.00)	0.11 (0.22)	7.97 (0.14)	1.63 (0.14)	0.07 (0.24)	1.14 (0.23)
LA2975	I	nd	9.49 (0.84)	0.58 (0.66)	17.42 (0.17)	16.27 (0.62)	0.40 (0.24)	1.12 (0.78)	0.61 (0.36)	0.15 (0.15)	0.06 (0.35)	2.34 (0.67)	35.90 (0.83)	0.11 (0.12)	1.04 (0.68)	0.05 (0.28)	0.02 (0.17)	0.01 (0.00)	11.98 (0.11)	0.69 (0.15)	0.76 (0.87)	1.00 (0.73)
LA2144	II	nd	nd	nd	nd	nd	nd	nd	nd	nd	nd	nd	nd	16.40 (0.36)	nd	0.85 (0.22)	49.55 (0.33)	nd	nd	nd	11.78 (0.18)	21.42 (0.16)
LA0407	II	nd	nd	nd	nd	nd	nd	nd	nd	nd	nd	nd	nd	15.30 (0.32)	nd	0.45 (0.13)	21.06 (0.52)	nd	nd	1.78 (0.19)	29.73 (0.56)	31.68 (0.36)
LA1695	II	nd	nd	nd	nd	nd	nd	nd	nd	nd	nd	nd	nd	nd	nd	nd	100.00 (0.59)	nd	nd	nd	nd	nd
LA1560	II	nd	nd	nd	nd	nd	nd	nd	nd	nd	nd	0.98 (0.20)	15.90 (0.16)	nd	nd	1.45 (0.29)	81.21 (0.63)	nd	nd	nd	nd	0.46 (0.00)
LA1753	II	nd	nd	nd	nd	nd	nd	nd	nd	nd	nd	nd	39.07 (0.76)	nd	nd	nd	60.93 (0.67)	nd	nd	nd	nd	nd
LA3854	II	nd	nd	nd	nd	nd	nd	nd	nd	nd	nd	7.43 (0.43)	25.69 (0.19)	nd	nd	1.14 (0.54)	53.37 (0.31)	0.17 (0.11)	0.21 (0.00)	1.98 (0.13)	5.96 (0.50)	4.06 (0.28)
LA1681	II	nd	nd	nd	nd	nd	nd	nd	nd	nd	nd	nd	24.26 (0.88)	nd	nd	nd	75.74 (0.18)	nd	nd	nd	nd	nd
LA2722	II	nd	nd	nd	nd	nd	nd	nd	nd	nd	nd	2.82 (0.94)	43.62 (0.12)	nd	nd	1.25 (0.24)	51.71 (0.16)	0.31 (0.00)	0.29 (0.00)	nd	nd	nd
LA1295	II	nd	nd	nd	nd	nd	nd	nd	nd	nd	nd	nd	15.75 (0.36)	nd	nd	nd	84.25 (0.19)	nd	nd	nd	nd	nd
LA2650	II	nd	nd	nd	nd	nd	nd	nd	nd	nd	nd	nd	0.14 (0.00)	nd	0.40 (0.23)	1.44 (0.42)	98.02 (0.35)	nd	nd	nd	nd	nd
LA1266	II	nd	nd	nd	nd	nd	nd	nd	nd	nd	nd	nd	nd	1.04 (0.75)	0.21 (0.14)	1.78 (0.29)	88.54 (0.27)	nd	nd	0.53 (0.36)	4.16 (0.12)	3.75 (0.11)
LA1223	II	nd	nd	nd	nd	nd	nd	nd	nd	nd	nd	nd	nd	5.44 (0.18)	0.55 (0.26)	1.33 (0.61)	84.95 (0.24)	nd	nd	nd	2.67 (0.17)	5.05 (0.22)
LA2167	II	4.33 (0.37)	nd	nd	nd	nd	nd	nd	nd	nd	nd	10.23 (0.72)	8.48 (0.62)	nd	1.26 (0.89)	0.38 (0.27)	48.02 (0.60)	14.54 (0.65)	nd	0.39 (0.28)	12.10 (0.29)	4.59 (0.18)
LA1559	II	nd	nd	nd	nd	nd	nd	nd	nd	nd	nd	nd	32.23 (0.17)	nd	nd	1.35 (0.14)	66.42 (0.35)	nd	nd	nd	nd	nd
LA1298	II	nd	nd	nd	nd	nd	nd	nd	nd	nd	nd	2.50 (0.17)	35.31 (0.67)	nd	nd	1.35 (0.18)	60.83 (0.32)	nd	nd	nd	nd	nd
LA1696	II	nd	nd	nd	nd	nd	nd	nd	nd	nd	nd	4.00 (0.32)	49.38 (0.28)	nd	nd	0.74 (0.14)	45.87 (0.25)	nd	nd	nd	nd	nd
LA0361	II	nd	nd	nd	nd	nd	nd	nd	nd	nd	nd	2.54 (0.20)	26.00 (0.13)	nd	nd	1.13 (0.47)	69.96 (0.37)	nd	nd	0.36 (0.36)	nd	nd
LA0094	II	nd	nd	nd	nd	nd	nd	nd	nd	nd	nd	2.86 (0.32)	37.85 (0.22)	nd	nd	nd	59.29 (0.34)	nd	nd	nd	nd	nd
LA4137	II	3.84 (0.63)	nd	nd	nd	10.55 (0.15)	nd	nd	nd	nd	nd	12.51 (0.27)	nd	nd	3.00 (0.47)	1.04 (0.18)	62.97 (0.19)	5.41 (0.82)	0.05 (0.00)	0.36 (0.76)	3.77 (0.76)	0.34 (0.73)
LA2329	II	4.11 (0.23)	nd	nd	nd	nd	nd	nd	nd	nd	nd	0.20 (0.33)	4.16 (0.64)	nd	5.73 (0.25)	1.28 (0.00)	71.73 (0.13)	7.76 (0.48)	nd	nd	9.05 (0.41)	0.09 (0.14)
LA1648	II	nd	nd	nd	nd	nd	nd	nd	nd	nd	nd	23.81 (0.19)	nd	nd	nd	nd	76.19 (0.23)	nd	nd	nd	nd	nd
LA1691	II	nd	nd	nd	nd	nd	nd	nd	nd	nd	nd	nd	nd	nd	0.84 (0.56)	2.43 (0.11)	96.73 (0.87)	nd	nd	nd	nd	nd
LA2109	II	nd	nd	nd	nd	nd	nd	nd	nd	nd	nd	nd	nd	0.03 (0.13)	0.72 (0.52)	1.93 (0.33)	95.55 (0.13)	nd	0.06 (0.14)	0.04 (0.18)	1.08 (0.12)	0.60 (0.75)
LA1255	II	nd	nd	nd	nd	nd	nd	nd	nd	nd	nd	nd	nd	0.02 (0.00)	0.79 (0.12)	1.79 (0.46)	96.27 (0.13)	0.04 (0.00)	0.04 (0.13)	0.21 (0.59)	0.44 (0.94)	0.39 (0.36)
LA2105	II	nd	nd	nd	nd	nd	nd	nd	nd	nd	nd	nd	nd	nd	0.82 (0.75)	2.53 (0.19)	94.32 (0.58)	nd	nd	nd	1.57 (0.12)	0.76 (0.35)
LA2175	II	nd	nd	nd	nd	nd	nd	nd	nd	nd	nd	nd	0.11 (0.34)	nd	0.57 (0.22)	1.92 (0.32)	95.22 (0.13)	nd	nd	nd	1.55 (0.12)	0.63 (0.63)
LA2128	II	nd	nd	nd	nd	nd	nd	nd	nd	nd	nd	nd	0.09 (0.27)	nd	0.69 (0.15)	1.77 (0.35)	94.12 (0.18)	nd	nd	0.51 (0.85)	1.87 (0.18)	0.94 (0.27)
LA2156	II	nd	nd	nd	nd	nd	nd	nd	nd	nd	nd	3.70 (0.92)	7.85 (0.20)	nd	0.41 (0.28)	1.45 (0.72)	76.37 (0.28)	nd	nd	0.09 (0.43)	4.96 (0.13)	5.18 (0.38)
LA3863	II	nd	nd	nd	nd	nd	nd	nd	nd	nd	nd	nd	nd	nd	0.81 (0.26)	2.24 (0.97)	93.51 (0.23)	0.02 (0.00)	0.03 (0.12)	0.18 (0.13)	1.93 (0.36)	1.28 (0.26)
LA2104	II	nd	nd	nd	nd	12.24 (0.94)	1.14 (0.87)	1.31 (0.16)	2.20 (0.17)	0.19 (0.14)	0.08 (0.65)	nd	nd	0.03 (0.24)	0.70 (0.68)	1.73 (0.41)	79.07 (0.11)	0.01 (0.00)	0.02 (0.00)	0.11 (0.15)	0.62 (0.26)	0.55 (0.21)
LA0386	II	5.64 (0.15)	0.07 (0.46)	nd	nd	0.21 (0.14)	nd	nd	nd	nd	nd	0.28 (0.19)	9.04 (0.66)	nd	5.05 (0.79)	2.39 (0.32)	65.72 (0.15)	10.04 (0.23)	0.04 (0.27)	0.28 (0.12)	6.89 (0.13)	nd
LA2196	II	nd	nd	nd	nd	nd	nd	nd	nd	nd	nd	6.44 (0.63)	20.46 (0.14)	0.23 (0.17)	0.36 (0.52)	1.27 (0.16)	53.72 (0.63)	nd	nd	0.34 (0.25)	9.46 (0.23)	7.73 (0.33)
LA2119	II	nd	nd	nd	nd	nd	nd	nd	nd	nd	nd	nd	0.05 (0.30)	nd	0.71 (0.35)	1.60 (0.53)	95.26 (0.38)	nd	0.04 (0.23)	0.14 (0.75)	1.40 (0.43)	0.80 (0.26)
LA1253	II	nd	nd	nd	nd	nd	nd	nd	nd	nd	nd	nd	nd	0.22 (0.12)	0.70 (0.55)	2.53 (0.25)	93.12 (0.78)	0.01 (0.00)	0.02 (0.00)	0.29 (0.26)	1.80 (0.15)	1.32 (0.99)
LA2110	II	nd	nd	nd	nd	5.40 (0.16)	nd	nd	nd	nd	nd	0.00 (0.12)	0.04 (0.12)	0.02 (0.28)	0.71 (0.53)	2.05 (0.16)	90.92 (0.75)	0.00 (0.00)	0.01 (0.00)	0.13 (0.20)	0.40 (0.54)	0.31 (0.40)
LA2106	II	nd	nd	nd	nd	nd	nd	nd	nd	nd	nd	nd	nd	0.03 (0.53)	0.72 (0.38)	2.23 (0.16)	94.95 (0.56)	0.01 (0.14)	0.02 (0.34)	0.06 (0.00)	1.14 (0.95)	0.84 (0.94)
LA3864	II	nd	nd	nd	nd	nd	nd	nd	nd	nd	nd	nd	0.04 (0.74)	0.01 (0.14)	0.79 (0.43)	1.94 (0.86)	94.82 (0.58)	0.01 (0.00)	0.04 (0.19)	0.16 (0.23)	1.31 (0.73)	0.89 (0.55)
LA2861	II	nd	nd	nd	nd	0.02 (0.48)	nd	nd	nd	nd	nd	nd	nd	0.05 (0.59)	0.74 (0.33)	2.53 (0.18)	95.34 (0.40)	0.01 (0.17)	0.04 (0.31)	0.25 (0.95)	0.56 (0.32)	0.46 (0.21)
LA2860	III	nd	nd	nd	nd	nd	nd	nd	nd	nd	nd	nd	nd	nd	nd	nd	nd	nd	nd	nd	65.13 (0.37)	34.87 (0.20)
LA1265	III	nd	nd	nd	nd	nd	nd	nd	nd	nd	nd	nd	nd	9.73 (0.83)	nd	nd	2.93 (0.52)	1.55 (0.00)	1.32 (0.00)	nd	49.84 (0.34)	34.62 (0.30)
LA2869	III	nd	nd	nd	nd	nd	nd	nd	nd	nd	nd	nd	nd	nd	nd	nd	nd	0.63 (0.00)	1.74 (0.00)	nd	48.32 (0.42)	49.30 (0.39)
LA1624	III	nd	nd	nd	nd	nd	nd	nd	nd	nd	nd	nd	nd	nd	nd	nd	nd	nd	nd	nd	64.73 (0.17)	35.27 (0.84)
LA1352	III	nd	nd	nd	15.10 (0.74)	nd	nd	nd	nd	nd	nd	nd	nd	nd	nd	nd	nd	nd	nd	nd	84.90 (0.41)	nd
LA2314	III	nd	nd	nd	nd	nd	nd	nd	nd	nd	nd	9.12 (0.15)	30.46 (0.24)	nd	nd	nd	nd	nd	nd	0.53 (0.75)	36.10 (0.16)	23.79 (0.14)
LA1625	III	nd	nd	nd	nd	nd	nd	nd	nd	nd	nd	nd	nd	0.17 (0.11)	nd	nd	nd	0.35 (0.00)	0.44 (0.66)	0.58 (0.37)	58.50 (0.27)	39.94 (0.18)
LA1347	III	nd	nd	nd	nd	nd	nd	nd	nd	nd	nd	nd	nd	nd	0.19 (0.24)	0.81 (0.16)	46.09 (0.63)	nd	nd	7.54 (0.22)	27.00 (0.14)	18.38 (0.98)
LA2101	III	nd	nd	nd	nd	nd	nd	nd	nd	nd	nd	nd	nd	0.11 (0.25)	nd	nd	nd	0.15 (0.00)	0.17 (0.00)	nd	60.05 (0.31)	39.53 (0.20)
LA3796	IV	nd	nd	nd	nd	nd	nd	nd	nd	nd	nd	94.03 (0.32)	2.84 (0.73)	nd	nd	nd	nd	nd	0.23 (0.20)	2.08 (0.12)	0.17 (0.15)	0.65 (0.27)
LA3794	IV	nd	nd	nd	nd	nd	nd	nd	nd	nd	nd	97.41 (0.13)	nd	nd	nd	nd	nd	0.17 (0.00)	0.23 (0.00)	2.18 (0.84)	nd	nd
LA1978	IV	nd	nd	nd	nd	nd	nd	nd	nd	nd	nd	100.00 (0.14)	nd	nd	nd	nd	nd	nd	nd	nd	nd	nd
LA2155	IV	nd	nd	nd	nd	nd	nd	nd	nd	nd	nd	62.60 (0.54)	1.64 (0.79)	nd	nd	0.37 (0.14)	18.99 (0.25)	nd	nd	1.81 (0.28)	7.93 (0.37)	6.67 (0.35)
LA2204	IV	nd	nd	nd	nd	nd	nd	nd	nd	nd	nd	40.84 (0.12)	0.54 (0.30)	4.31 (0.24)	nd	nd	nd	nd	nd	1.21 (0.35)	29.19 (0.15)	23.91 (0.19)
LA2409	V	nd	nd	nd	nd	73.55 (0.15)	4.96 (0.12)	3.04 (0.47)	10.74 (0.22)	0.94 (0.15)	0.99 (0.22)	nd	nd	0.06 (0.16)	nd	0.02 (0.00)	0.20 (0.12)	0.02 (0.00)	0.03 (0.00)	nd	3.15 (0.90)	2.31 (0.60)
M82	V	nd	nd	nd	nd	73.72 (0.17)	5.04 (0.16)	5.50 (0.15)	9.11 (0.22)	0.51 (0.22)	0.96 (0.32)	2.50 (0.50)	nd	nd	nd	0.01 (0.00)	0.30 (0.25)	0.01 (0.00)	0.01 (0.00)	0.08 (0.42)	1.39 (0.33)	0.86 (0.18)
LA2864	V	nd	nd	nd	nd	84.79 (0.35)	3.74 (0.13)	2.49 (0.78)	7.20 (0.22)	0.57 (0.16)	0.94 (0.32)	nd	nd	nd	nd	0.01 (0.00)	0.09 (0.49)	0.04 (0.12)	0.03 (0.00)	0.10 (0.56)	nd	nd
LA2100	V	nd	nd	nd	nd	80.55 (0.51)	4.13 (0.30)	2.73 (0.30)	7.93 (0.58)	0.48 (0.33)	0.75 (0.52)	nd	nd	nd	nd	nd	nd	0.01 (0.00)	0.01 (0.00)	0.26 (0.15)	1.88 (0.14)	1.27 (0.90)
LA2099	V	nd	nd	nd	nd	87.63 (0.30)	3.16 (0.14)	1.56 (0.64)	5.11 (0.27)	0.39 (0.11)	0.62 (0.26)	nd	nd	nd	nd	nd	nd	0.01 (0.00)	0.01 (0.54)	0.41 (0.11)	0.63 (0.34)	0.47 (0.23)
LA2812	V	nd	nd	nd	nd	86.86 (0.79)	nd	nd	nd	nd	nd	nd	nd	nd	nd	nd	nd	0.04 (0.00)	0.07 (0.00)	nd	7.90 (0.65)	5.13 (0.48)
LA2098	V	nd	nd	nd	nd	77.49 (0.12)	4.09 (0.38)	3.12 (0.42)	13.27 (0.13)	0.18 (0.46)	0.28 (0.22)	nd	nd	nd	nd	nd	nd	nd	nd	nd	1.03 (0.11)	0.54 (0.49)
LA2107	V	nd	nd	nd	nd	46.22 (0.54)	3.58 (0.39)	15.73 (0.23)	7.52 (0.89)	2.98 (0.42)	0.40 (0.53)	11.00 (0.11)	0.15 (0.44)	nd	0.10 (0.27)	0.23 (0.67)	10.06 (0.29)	0.01 (0.00)	0.00 (0.00)	0.44 (0.39)	0.81 (0.22)	0.75 (0.15)
LA1718	V	nd	nd	nd	nd	60.02 (0.55)	3.87 (0.33)	5.15 (0.41)	9.81 (0.87)	0.97 (0.12)	0.70 (0.42)	0.97 (0.19)	8.54 (0.72)	0.32 (0.53)	nd	nd	nd	nd	nd	0.14 (0.15)	5.15 (0.45)	4.36 (0.32)
1	Stands for unknown terpene eluting at 8.95 min
2	With the current method, b-phellandrene and limonene could not be resolved by retention time
3	Stands for unknown terpene eluting at 8.57 min
4	Accessions and analytical signals are arranged in the same order they appear in Figure 2
5	Not detectable

## Sheet: Supplementary Table 3
Supplementary Table 3
Primer ID	Sequence (5' to 3')	Sequences used for design	Use
SBS/PHS F	ATGATAGTTGGCTATAGAAGCAC	FJ194970, FJ797957	PCR amplification
SBS/PHS R	TTAATGATTGAGTGGTTTGT	FJ194970, FJ797957	PCR amplification
SBS/PHS F3	CAAGGATCAAATTTCACCTCTAGGA	FJ194970, FJ797957	internal sequencing primer
SBS/PHS F4	TGGCTTCATAGATAGGATGTCA	FJ194970, FJ797957	internal sequencing primer
SBS/PHS R3	GATCGTCCTTGTTTAATTTCAGCA	FJ194970, FJ797957	internal sequencing primer
